# Supplementary material for: Storage Proteins Are Driving Pediatric Hazelnut Allergy in a Lipid Transfer Protein-Rich Area
Source: Foods. 2021 Oct 15;10(10):2463. doi: 10.3390/foods10102463 (PMC8535272; doi:10.3390/foods10102463)
Supplement: Supplementary file 1 [file foods-10-02463-s001.zip]

Archive with 1 entries (1 files):
- foods-1395601-supplementary.pdf
